# Supplementary material for: Development of a Tool for Reporting Key Dietary Indicators from Sales Data in Remote Australian Aboriginal and Torres Strait Islander Community Stores
Source: Nutrients. 2024 Apr 4;16(7):1058. doi: 10.3390/nu16071058 (PMC11013159; doi:10.3390/nu16071058)
Supplement: Supplementary file 1 [file nutrients-16-01058-s001.zip]

Archive with 2 entries (2 files):
- S1. FoodFoxDemoReport.pdf
- S2. FoodFox_FAQs_serves_downloadable_v2.docx.pdf
